# Supplementary material for: Enantioselective Labeling of Zebrafish for D-Phenylalanine Based on Graphene-Based Nanoplatform
Source: Molecules. 2023 Apr 25;28(9):3700. doi: 10.3390/molecules28093700 (PMC10180043; doi:10.3390/molecules28093700)
Supplement: Supplementary file 1 [file molecules-28-03700-s001.zip]

Archive with 1 entries (1 files):
- molecules-2284676-supplementary.pdf
